# Supplementary material for: Finding biomarkers in non-model species: literature mining of transcription factors involved in bovine embryo development
Source: BioData Min. 2012 Aug 29;5:12. doi: 10.1186/1756-0381-5-12 (PMC3563503; doi:10.1186/1756-0381-5-12)
Supplement: Additional file 1 — First ranked genes by tf-idf and presence-absence scores with IPA software comments (location, function). The colors mark annotation from databases: IPA, red, GO, green. hes1 = hairy/enhancer of split 1, (Drosophila) / ascl2 = Achaete-scute homolog 2 / fos, cfos, AP1 / gata3 = GATA-binding factor 3 / hand1 = Heart - and neural crest derivatives-expressed protein 1 / id2= inhibitor of DNA-binding 2 / Nanog = Homeobox protein NANOG / stat3= Signal transducer and activator of transcription /esr1= / p53=tumor protein / phb2= repressor of estrogen receptor activity (or REA). zinc-finger: GATA3; bHLH: ascl2, hand1, hes1, id2; homeodomain: nanog; ncogene: cFos. [file 1756-0381-5-12-S1.xlsx]

## Sheet: Feuil1
pfam_spe	aliases	Tfe-infos: group	Tfe-infos: family	autres
AHR		zipper-type	HLH
AIRE		not specified	not specified
ALX1		helix turn helix	homeodomain
ALX4		helix turn helix	homeodomain
AP2A	AP-2, alpha2
ASCL1		zipper-type	HLH
ATF1		zipper-type	leucine zipper
ATF2		zipper-type	leucine zipper
ATF5		zipper-type	leucine zipper
ATF7		zipper-type	leucine zipper
ATOH1		zipper-type	HLH
ATOH7		zipper-type	HLH
BACH2		zipper-type	leucine zipper
BARX1		helix turn helix	homeodomain
BARX2		helix turn helix	homeodomain
BHE40
BMP2
BRCA1
CDX1		helix turn helix	homeodomain
CDX4		helix turn helix	homeodomain
CEBPE		zipper-type	leucine zipper
CLOCK		zipper-type	HLH
CREM		zipper-type	leucine zipper
CRX		helix turn helix	homeodomain
CUX2		helix turn helix	homeodomain
DACH1	dachshund homolog 1	chromatin associated protein		co-regulator
DBP		zipper-type	leucine zipper
DEAF1
DLX6		helix turn helix	homeodomain
DMBX1		helix turn helix	homeodomain
DMRT3
DRGX	PRRXL1	helix turn helix	homeodomain
E2F2		winged helix turn helix	TF
E2F3		winged helix turn helix	TF
EGR2		zinc coordinating	beta-beta-alpha-zinc finger
EGR3		zinc coordinating	beta-beta-alpha-zinc finger
ELF5		winged Helix turn helix	ets
ELK1		winged Helix turn helix	ets
ELK3		winged Helix turn helix	ets
ESR1		zinc coordinating	Hormone-nuclear Receptor
ESR2		zinc coordinating	Hormone-nuclear Receptor
ESX1		helix turn helix	homeodomain
ETS1		helix turn helix	ets
ETS2		helix turn helix	ets
ETV1		winged Helix turn helix	ets
ETV2		winged Helix turn helix	ets
ETV4		winged Helix turn helix	ets
EVX1	Evx-1, even-skipped homeo box homolog 1		homeodomain
EZH1		helix turn helix	no family level
FEV		winged Helix turn helix	ets
FLI1		winged Helix turn helix	ets
FOXB1		winged Helix turn helix	forkhead
FOXD2		winged Helix turn helix	forkhead
FOXD3		winged Helix turn helix	forkhead
FOXE1		winged Helix turn helix	forkhead
FOXE3		winged Helix turn helix	forkhead
FOXF2		winged Helix turn helix	forkhead
FOXJ1		winged Helix turn helix	forkhead
FOXJ3		winged Helix turn helix	forkhead
FOXL1		winged Helix turn helix	forkhead
FOXL2		winged Helix turn helix	forkhead
FOXN2		winged Helix turn helix	forkhead
FOXP3		winged Helix turn helix	forkhead
FOXP4		winged Helix turn helix	forkhead
FOXR1		winged Helix turn helix	forkhead
FOXR2		winged Helix turn helix	forkhead
FOXS1		winged Helix turn helix	forkhead
GABPA		winged Helix turn helix	ets
GATA1		zinc coordinating	GATA
GBX1	gastrulation and brain-specific homeobox protein 1		homeodomain
GCM2		zinc coordinating	GCM (Glial Cells Misssing)
GFI1		zinc coordinating	beta-beta-alpha zinc finger
GRHL3		unclassified	CP2 TF domain
GSC2		helix turn helix	homeodomain
GSX1		helix turn helix	homeodomain
GSX2		helix turn helix	homeodomain
HES2		zipper-type	HLH
HES4		zipper-type	HLH
HES5		zipper-type	HLH
HES7		zipper-type	HLH
HHEX		not specified	proline rich homeodomain
HIF3A		zipper-type	HLH
HMX1		helix turn helix	homeodomain
HMX3		helix turn helix	homeodomain
HNF1A		zinc coordinating	Hormone-nuclear Receptor
HSF2		winged Helix turn helix	TFfamily
HSF4		winged Helix turn helix	TFfamily
HXA5	HOXA5	helix turn helix	homeodomain
IKZF1		zinc coordinating	beta-beta-alpha zinc finger
IKZF2		zinc coordinating	beta-beta-alpha zinc finger
IRX1	iroquois homeobox 1		homeodomain
IRX2			homeodomain
IRX3			homeodomain
IRX4			homeodomain
IRX5			homeodomain
ISL1		helix turn helix	homeodomain
KLF1		zinc coordinating	beta-beta-alpha zinc finger
KLF11		zinc coordinating	beta-beta-alpha zinc finger
KLF12		zinc coordinating	beta-beta-alpha zinc finger
KLF14		zinc coordinating	beta-beta-alpha zinc finger
KLF7		zinc coordinating	beta-beta-alpha zinc finger
KLF8		zinc coordinating	beta-beta-alpha zinc finger
LEF1		other alpha helix	HMG domain
LHX1		Helic turn helix	Homeodomain
LHX2		Helic turn helix	Homeodomain
LHX3		Helic turn helix	Homeodomain
LHX4		Helic turn helix	Homeodomain
LHX5		Helic turn helix	Homeodomain
LHX6		Helic turn helix	Homeodomain
LHX9		Helic turn helix	Homeodomain
LMX1A		Helic turn helix	Homeodomain
LMX1B		Helic turn helix	Homeodomain
MAFA		zipper type	Leucine zipper family
MAFF		zipper type	Leucine zipper family
MAFK		zipper type	Leucine zipper family
MEF2A		winged Helix turn helix	ets
MEF2D		winged Helix turn helix	ets
MEIS1		Helic turn helix	Homeodomain
MEOX1		Helic turn helix	Homeodomain
MEOX2		Helic turn helix	Homeodomain
MESP2		zipper-type	HLH
MIXL1		Helic turn helix	Homeodomain
MLXIP		Helic turn helix	Homeodomain
MNT		zipper-type	HLH
MYCN		zipper-type	HLH
MYF5		zipper-type	HLH
MYF6		zipper-type	HLH
MYOG		zipper-type	HLH
MYT1		zinc coordinating	beta-beta-alpha zinc finger
NDKB	c-myc purine-binding transcription factor PUF			co-regulator
NFAC1	???
NFE2		zipper type	Leucine zipper family
NFIA		unclasisfied	NFI-CTF
NFKB2		other	Rel Homology Region
NFYC		other alpha helix group	NF-Y CCAAT-binding protein
NKRF	NF-kappa-B-repressing facto	transcription factor NRF
NOBOX	newborn ovary homeobox-encoding		Homeodomain
NPAS1		zipper-type	HLH
NR0B1		not specified
NR1D1		zinc coordinating	Hormone-nuclear Receptor
NR1H4		zinc coordinating	Hormone-nuclear Receptor
NR1I2		zinc coordinating	Hormone-nuclear Receptor
NR1I3		zinc coordinating	Hormone-nuclear Receptor
NR2E1		zinc coordinating	Hormone-nuclear Receptor
NR4A3		zinc coordinating	Hormone-nuclear Receptor
NR6A1		zinc coordinating	Hormone-nuclear Receptor
NRL		zipper type	Leucine zipper family
OLIG3		zipper-type	HLH
OSR1	odd-skipped related 1		Homeodomain
OSR2
OTP	homeobox protein orthopedia		Homeodomain
OTX1		Helic turn helix	Homeodomain
OVOL2		zinc coordinating	beta-beta-alpha zinc finger
P53	trp53	zinc coordinating	loop_sheet-helix
PAX1		Helic turn helix	Homeodomain
PAX2		Helic turn helix	Homeodomain
PAX3		Helic turn helix	Homeodomain
PAX4		Helic turn helix	Homeodomain
PAX5		Helic turn helix	Homeodomain
PAX7		Helic turn helix	Homeodomain
PAX8		Helic turn helix	Homeodomain
PBX1		Helic turn helix	Homeodomain
PDX1		Helic turn helix	Homeodomain
PIT1	dwarf, pit1, hmp1,ghf1, pou1f1	Helic turn helix	Homeodomain
PITX3		helix turn helix	homeodomain
PO5F1	pou5f1	helix turn helix	homeodomain
PPARA		zinc coordinating	Hormone-nuclear Receptor
PPARD		zinc coordinating	Hormone-nuclear Receptor
PRDM2		zinc coordinating	Hormone-nuclear Receptor
PROP1		not specified
PROX1		not specified
PRRX2		not specified
PTF1A		zipper-type	HLH
PURA	transcriptional activator protein Pur-alpha			co-regulator
RARG		helix turn helix	homeodomain
RAX2		helix turn helix	homeodomain
REL		other	rel homology region
RERE	atrophin-1 related protein			co-regulator
RFX3		winged helix turn helix	RFX
RUNX1		other	runt
RUNX2		other	runt
RUNX3		other	runt
SALL3		zinc coordinating	Hormone-nuclear Receptor
SHOX	short stature homeobox	ou GCFX, PHOG, SHOXY, SS	homeodomain
SIM1	single-minded homolog 1	ou bHLHe14	HLH
SIM2	single-minded homolog 2	ou bHLHe15	HLH
SIX5		helix turn helix	homeodomain
SMAD2		zinc coordinating	MH1
SMAD5		zinc coordinating	MH1
SMAD9		zinc coordinating	MH1
SNAI3		zinc coordinating	beta-beta-alpha zinc finger
SOX1		other alpha helix	HMG
SOX10		other alpha helix	HMG
SOX12		other alpha helix	HMG
SOX14		other alpha helix	HMG
SOX18		other alpha helix	HMG
SOX5		other alpha helix	HMG
SOX7		other alpha helix	HMG
SOX8		other alpha helix	HMG
SP2		zinc coordinating	beta-beta-alpha zinc finger
SP3		zinc coordinating	beta-beta-alpha zinc finger
SP5		zinc coordinating	beta-beta-alpha zinc finger
SP7		zinc coordinating	beta-beta-alpha zinc finger
SRY		other alpha helix	HMG
STA5A		other	Stat protein
STA5B		other	Stat protein
STAT4		other	Stat protein
STAT6		other	Stat protein
STF1	ou PDX1; pancreatic and duodenal homeobox 1		homeodomain
TAL1		zipper type	HLH
TBP		zipper type	HLH
TBR1		beta-hairpin ribbon	Transcription factor T-domain
TBX19		beta-hairpin ribbon	Transcription factor T-domain
TBX20		beta-hairpin ribbon	Transcription factor T-domain
TBX21		beta-hairpin ribbon	Transcription factor T-domain
TBX22		beta-hairpin ribbon	Transcription factor T-domain
TBX4		beta-hairpin ribbon	Transcription factor T-domain
TBX6		beta-hairpin ribbon	Transcription factor T-domain
TCF25		zipper type	HLH
TEF		zipper type	Leucine zipper
TFCP2	transcription factor CP2	ou Tcfcp2	CP2 TF domain
TFEC		zipper type	HLH
TLX1		helix turn helix	homeodomain
TLX2		helix turn helix	homeodomain
TLX3		helix turn helix	homeodomain
TUB	tubby ou retinal degeneration 5 (rd5)			autre
USF1		zipper type	HLH
VAX1	ventral anterior homeobox 1		homeodomain
VDR		zinc coordinating	Hormone-nuclear receptor
VSX1		helix turn helix	homeodomain
WT1		zinc coordinating	beta-beta-alpha zinc finger
ZBED1	zinc finger, BED-type containing
ZEB1		zinc coordinating	beta-beta-alpha zinc finger
ZFP1		zinc coordinating	beta-beta-alpha zinc finger
ZFP37		zinc coordinating	beta-beta-alpha zinc finger
ZFP42		zinc coordinating	beta-beta-alpha zinc finger
ZFY	zinc finger protein, Y-linked
ZHX1		helix turn helix	homeodomain
ZHX2		helix turn helix	homeodomain
ZIC3		zinc coordinating	beta-beta-alpha zinc finger
ZIC5		zinc coordinating	beta-beta-alpha zinc finger
ZIM3	zinc finger, imprinted 3
ZNF24	ou KOX17			transcription repressor

## Sheet: Feuil2
pfam_spe	Tfe-infos: family		pfam_spe	Tfe-infos: family
AHR	HLH		MIXL1	Homeodomain
AIRE	not specified		MLXIP	Homeodomain
ALX1	homeodomain		MNT	HLH
ALX4	homeodomain		MYCN	HLH
AP2A			MYF5	HLH
ASCL1	HLH		MYF6	HLH
ATF1	leucine zipper		MYOG	HLH
ATF2	leucine zipper		MYT1	beta-beta-alpha zinc finger
ATF5	leucine zipper		NDKB
ATF7	leucine zipper		NFAC1
ATOH1	HLH		NFE2	Leucine zipper family
ATOH7	HLH		NFIA	NFI-CTF
BACH2	leucine zipper		NFKB2	Rel Homology Region
BARX1	homeodomain		NFYC	NF-Y CCAAT-binding protein
BARX2	homeodomain		NKRF
BHE40			NOBOX	Homeodomain
BMP2			NPAS1	HLH
BRCA1			NR0B1
CDX1	homeodomain		NR1D1	Hormone-nuclear Receptor
CDX4	homeodomain		NR1H4	Hormone-nuclear Receptor
CEBPE	leucine zipper		NR1I2	Hormone-nuclear Receptor
CLOCK	HLH		NR1I3	Hormone-nuclear Receptor
CREM	leucine zipper		NR2E1	Hormone-nuclear Receptor
CRX	homeodomain		NR4A3	Hormone-nuclear Receptor
CUX2	homeodomain		NR6A1	Hormone-nuclear Receptor
DACH1			NRL	Leucine zipper family
DBP	leucine zipper		OLIG3	HLH
DEAF1			OSR1	Homeodomain
DLX6	homeodomain		OSR2
DMBX1	homeodomain		OTP	Homeodomain
DMRT3			OTX1	Homeodomain
DRGX	homeodomain		OVOL2	beta-beta-alpha zinc finger
E2F2	TF		P53	loop_sheet-helix
E2F3	TF		PAX1	Homeodomain
EGR2	beta-beta-alpha-zinc finger		PAX2	Homeodomain
EGR3	beta-beta-alpha-zinc finger		PAX3	Homeodomain
ELF5	ets		PAX4	Homeodomain
ELK1	ets		PAX5	Homeodomain
ELK3	ets		PAX7	Homeodomain
ESR1	Hormone-nuclear Receptor		PAX8	Homeodomain
ESR2	Hormone-nuclear Receptor		PBX1	Homeodomain
ESX1	homeodomain		PDX1	Homeodomain
ETS1	ets		PIT1	Homeodomain
ETS2	ets		PITX3	homeodomain
ETV1	ets		PO5F1	homeodomain
ETV2	ets		PPARA	Hormone-nuclear Receptor
ETV4	ets		PPARD	Hormone-nuclear Receptor
EVX1	homeodomain		PRDM2	Hormone-nuclear Receptor
EZH1	no family level		PROP1
FEV	ets		PROX1
FLI1	ets		PRRX2
FOXB1	forkhead		PTF1A	HLH
FOXD2	forkhead		PURA
FOXD3	forkhead		RARG	homeodomain
FOXE1	forkhead		RAX2	homeodomain
FOXE3	forkhead		REL	rel homology region
FOXF2	forkhead		RERE
FOXJ1	forkhead		RFX3	RFX
FOXJ3	forkhead		RUNX1	runt
FOXL1	forkhead		RUNX2	runt
FOXL2	forkhead		RUNX3	runt
FOXN2	forkhead		SALL3	Hormone-nuclear Receptor
FOXP3	forkhead		SHOX	homeodomain
FOXP4	forkhead		SIM1	HLH
FOXR1	forkhead		SIM2	HLH
FOXR2	forkhead		SIX5	homeodomain
FOXS1	forkhead		SMAD2	MH1
GABPA	ets		SMAD5	MH1
GATA1	GATA		SMAD9	MH1
GBX1	homeodomain		SNAI3	beta-beta-alpha zinc finger
GCM2	GCM (Glial Cells Misssing)		SOX1	HMG
GFI1	beta-beta-alpha zinc finger		SOX10	HMG
GRHL3	CP2 TF domain		SOX12	HMG
GSC2	homeodomain		SOX14	HMG
GSX1	homeodomain		SOX18	HMG
GSX2	homeodomain		SOX5	HMG
HES2	HLH		SOX7	HMG
HES4	HLH		SOX8	HMG
HES5	HLH		SP2	beta-beta-alpha zinc finger
HES7	HLH		SP3	beta-beta-alpha zinc finger
HHEX	proline rich homeodomain		SP5	beta-beta-alpha zinc finger
HIF3A	HLH		SP7	beta-beta-alpha zinc finger
HMX1	homeodomain		SRY	HMG
HMX3	homeodomain		STA5A	Stat protein
HNF1A	Hormone-nuclear Receptor		STA5B	Stat protein
HSF2	TFfamily		STAT4	Stat protein
HSF4	TFfamily		STAT6	Stat protein
HXA5	homeodomain		STF1	homeodomain
IKZF1	beta-beta-alpha zinc finger		TAL1	HLH
IKZF2	beta-beta-alpha zinc finger		TBP	HLH
IRX1	homeodomain
IRX2	homeodomain
IRX3	homeodomain
IRX4	homeodomain
IRX5	homeodomain
ISL1	homeodomain
KLF1	beta-beta-alpha zinc finger
KLF11	beta-beta-alpha zinc finger		TCF25	HLH
KLF12	beta-beta-alpha zinc finger		TEF	Leucine zipper
KLF14	beta-beta-alpha zinc finger		TFCP2	CP2 TF domain
KLF7	beta-beta-alpha zinc finger		TFEC	HLH
KLF8	beta-beta-alpha zinc finger		TLX1	homeodomain
LEF1	HMG domain		TLX2	homeodomain
LHX1	Homeodomain		TLX3	homeodomain
LHX2	Homeodomain		TUB
LHX3	Homeodomain		USF1	HLH
LHX4	Homeodomain		VAX1	homeodomain
LHX5	Homeodomain		VDR	Hormone-nuclear receptor
LHX6	Homeodomain		VSX1	homeodomain
LHX9	Homeodomain		WT1	beta-beta-alpha zinc finger
LMX1A	Homeodomain		ZBED1
LMX1B	Homeodomain		ZEB1	beta-beta-alpha zinc finger
MAFA	Leucine zipper family		ZFP1	beta-beta-alpha zinc finger
MAFF	Leucine zipper family		ZFP37	beta-beta-alpha zinc finger
MAFK	Leucine zipper family		ZFP42	beta-beta-alpha zinc finger
MEF2A	ets		ZFY
MEF2D	ets		ZHX1	homeodomain
MEIS1	Homeodomain		ZHX2	homeodomain
MEOX1	Homeodomain		ZIC3	beta-beta-alpha zinc finger
MEOX2	Homeodomain		ZIC5	beta-beta-alpha zinc finger
MESP2	HLH		ZIM3
			ZNF24
