# Supplementary material for: Finding biomarkers in non-model species: literature mining of transcription factors involved in bovine embryo development
Source: BioData Min. 2012 Aug 29;5:12. doi: 10.1186/1756-0381-5-12 (PMC3563503; doi:10.1186/1756-0381-5-12)
Supplement: Additional file 2 — Dictionaries. Dictionary sizes (list of all lexical forms) for each corpus and subcorpus. [file 1756-0381-5-12-S2.xlsx]

## Sheet: Feuil1
corpus name	Dictionary size
HuMo	256.133
TroBo	10.072
ChoBo	1.853
ExBo	2.599
TroHu	41.086
ChoHu	23.926
ExHu	10.96
TroMo	20.753
ChoMo	7.132
ExMo	14.427
TroRa	11.266
ChoRa	5.296
ExRa	4.487
TroHo	3.093
ChoHo	358
ExHo	561
TroPig	6.361
ChoPig	656
ExPig	1.86
TroShe	8.338
ChoShe	1.309
ExShe	2.149
