# Supplementary material for: Finding biomarkers in non-model species: literature mining of transcription factors involved in bovine embryo development
Source: BioData Min. 2012 Aug 29;5:12. doi: 10.1186/1756-0381-5-12 (PMC3563503; doi:10.1186/1756-0381-5-12)
Supplement: Additional file 4 — List of putative expressed TF for Bovine embryo. 243 putative TF for bovine elongating tissues; Could however be partly present within the recent RNA sequencing data set, which was published in 2012 and was not included here [57]. In pink, the gene IDs that were not recognized by the TF encyclopedia; in blue, the TF families that were identified through the use of synonyms for these IDs. [file 1756-0381-5-12-S4.xlsx]

## Sheet: TOP50
TOP 50 Rank TFIDF	Location (IPA - black, GO - green)	Function	TOP 50 Rank AbsPres	Location (IPA - black, GO - green)	Function
ntri	anchored to membrane; plasma membrane;		prl	Extracellular Space / endoplasmic reticulum lumen; endoplasmic reticulum membrane; extracellular region;	cytokine
ty3h			cata
par1	integral to membrane;		hand1	Nucleus / nucleolus; nucleoplasm;	transcription regulator / helix-loop-helix transcription factor
lias	Cytoplasm / mitochondrion;	enzyme	met	Plasma membrane / integral to membrane;	kinase
fut3	Cytoplasm / Golgi cisterna membrane; integral to membrane;	enzyme	pigs	Cytoplasm / endoplasmic reticulum membrane; integral to membrane;	enzyme
lep	Extracellular Space / extracellular space;	growth factor	thrb	Nucleus / extracellular space;	ligand-dependent nuclear receptor
eda	Extracellular Space / extracellular region;	cytokine	vegfa	Extracellular Space / extracellular space; membrane;	growth factor
st1e1	cytoplasm;		cp19a	membrane;
asip	Extracellular Space / extracellular region;		gast	Extracellular Space / extracellular region;
cel	Extracellular Space / cytoplasm; extracellular region;	enzyme	gtr1	integral to plasma membrane; melanosome;
pme17	endoplasmic reticulum membrane; extracellular region; Golgi apparatus; integral to membrane; melanosome;		igf2	Extracellular Space / extracellular space;	growth factor
5ntd	anchored to membrane; plasma membrane;		lif	Extracellular Space / extracellular space;	cytokine
phb2	Cytoplasm / mitochondrial inner membrane; nucleus;	transcription regulator / transcription coregulator	opsd	integral to membrane; photoreceptor inner segment membrane; photoreceptor outer segment membrane; plasma membrane;
ncpr	endoplasmic reticulum membrane;		pthr	Plasma membrane / cytoplasm; extracellular region; nucleus;	G-protein coupled receptor
neu1	Cytoplasm / extracellular region;	enzyme	stat3	Nucleus / cytoplasm; nucleus; plasma membrane;	transcription regulator / Signal transducer and activator of transcription
ptprf	Plasma Membrane / integral to membrane;	phosphatase	tau	axon; cytosol; microtubule; plasma membrane;
glyat	Cytoplasm / mitochondrion;	enzyme	tnfa	Extracellular Space / extracellular space;	cytokine
oprm	integral to membrane; plasma membrane;		ascl2	Nucleus / nucleus;	transcription regulator / helix-loop-helix (bHLH) family of transcription factors
ednra	Plasma Membrane / integral to membrane; plasma membrane;	transmembrane receptor	cisy	mitochondrial matrix;
sprc	basement membrane;		cp11a	mitochondrial membrane;
cd8a	Plasma Membrane / integral to membrane;		ets2	Nucleus / nucleus;	transcription regulator / ETS transcriptions factors
tysy			fos	Nucleus / transcription factor complex;	transcription regulator / AP-1 transcription factor
huth	cytoplasm;		mk01		RNA polymerase II carboxy-terminal domain k...; transcription regulator activity
la	nucleus; ribonucleoprotein complex;	RNA binding; nucleotide binding;	ntri	anchored to membrane; plasma membrane;
psa1	cytoplasm; nucleus; proteasome core complex, alpha-subunit complex;	RNA binding; threonine-type endopeptidase activity;	ostp	extracellular space;
cata			soma
taldo	cytoplasm;		sprc	basement membrane;
tthy	extracellular region;		star	Cytoplasm / mitochondrion;	transporter
ipyr	cytoplasm;		ty3h
akt1	Cytoplasm / cytoplasm; nucleus; plasma membrane;	kinase	vtdb	extracellular space;
orex	cell junction; cytoplasmic membrane-bounded vesicle; rough endoplasmic reticulum; synapse;		apex1	Nucleus / nucleus; perinuclear region of cytoplasm;	enzyme
soma			b2la1	cytoplasm;
cxar	adherens junction; basolateral plasma membrane; integral to membrane; tight junction;		bax	Cytoplasm / endoplasmic reticulum membrane; mitochondrial permeability transition pore ...;
arrc			cap1	Plasma membrane / plasma membrane;
shps1	integral to membrane;		co3	extracellular space;
a4	integral to membrane;	heparin binding; acetylcholine receptor binding; DNA binding;	dnmt1	Nucleus / nucleus;	enzyme / transcription repressor activity; DNA binding;
pde6a	Plasma Membrane / plasma membrane;	enzyme	fa12	extracellular space;
agfg1	Nucleus / cytoplasmic membrane-bounded vesicle; nucleus;	ARF GTPase activator activity; RNA binding; DNA binding;	fa9	extracellular region;
dhys			feta
lyscn			fgf2	Extracellular Space / extracellular space;	growth factor
nram1	integral to membrane;		gata3	Nucleus / nucleus;	transcription regulator / zinc-finger transcription factor
ado	cytoplasm;		gtr3	integral to membrane;
stim1	Plasma Membrane / integral to endoplasmic reticulum membrane; integral to plasma membrane; microtubule;		id2	Nucleus / nucleus;	transcription regulator / DNA-binding protein inhibitor
feta			ifng	Extracellular Space / extracellular space;	cytokine
ccl2	Extracellular Space / extracellular space;	cytokine	il6	Extracellular Space / extracellular space;	cytokine
cld11	integral to membrane; tight junction;		impct
asgl1	cytoplasm;		nanog	Nucleus / nucleus;	transcription regulator / transcription factor with a homeobox DNA-binding domain
esr1	Nucleus / nucleus;	nuclear receptor superfamily of transcription factors	p53	endoplasmic reticulum; mitochondrion; nucleolus;	transcription factor which regulates the cell cycle
hes1	Nucleus / nucleus;	transcription regulator / helix-loop-helix family of transcription factors	plgf	extracellular region; membrane;
co5	extracellular region;		prio	anchored to membrane; Golgi apparatus; plasma membrane;
